# Supplementary material for: Association between uncooperativeness and the glucose metabolism of patients with chronic behavioral disorders after severe traumatic brain injury: a cross-sectional retrospective study
Source: Biopsychosoc Med. 2018 Apr 23;12:6. doi: 10.1186/s13030-018-0125-0 (PMC5914015; doi:10.1186/s13030-018-0125-0)
Supplement: Supplementary file 3 — Table S2. Clinical information for 14 patients who had severe traumatic brain injury and provided 18F-fluorodeoxyglucose positron emission tomography/computed tomography images. Patients are separated based on whether or not they were diagnosed with a behavioral disorder. (XLSX 10 kb) [file 13030_2018_125_MOESM3_ESM.xlsx]

## Sheet: Sheet1
No	Sex	Age	Drug before psychiatrist treatment	Drug after psychiatrist treatment	Stability duration	Excitement	Uncooperativeness		Rt thalamus	Lt thalamus	Thalamus L/R ratio
1	M	28	Clonazepam2mg Carbamazepine250mg	Clonazepam2mg Carbamazepine250mg Olanzapine3.75mg	217	〇	×	12.97	7.55	11.74	1.55497
2	M	18				×	×	10.73	6.79	10.26	1.51105
3	M	59	Sodium valprorate 800mg	Sodium valprorate 1000mg Ramelteon8mg Trazodone hydrochloride25mg	469	〇	〇	13.57	11.32	10.07	0.889576
4	F	44		Sodium valprorate 600mg Quetiapine fumarate 50mg Aripiprazole15mg	631	×	×	11.22	8.25	7.75	0.939394
5	M	26	Sodium valprorate 750mg	Sodium valprorate 850mg Ramelteon 8mg Olanzapine 7.5mg	728	〇	〇	6.43	4.9	4.49	0.916327
6	F	57	Sodium valprorate 800mg Levetiracetam 500mg	Sodium valprorate 800mg Levetiracetam 500mg Quetiapine fumarate25mg	224	〇	×	8.43	3.75	4.2	1.12
7	M	40		Sodium valprorate 400mg	14	〇	〇	8.13	5.84	5.52	0.945205
8	F	75				×	×	8.18	6.87	6.88	1.00146
9	M	19				〇	〇	12.18	10.55	6.6	0.625592
10	M	61				×	×	5.59	4.82	5.09	1.05602
11	F	66				×	×	10.83	9.04	5.69	0.629425
12	F	59	Phenobarbital 100mg Etizolam 1mg	Aripiprazole 3mg Quetiapine fumarate100mg	112	×	×	7.5	7.02	6.37	0.907407
13	M	48	Levetiracetam 1000mg	Sodium valprorate 1000mg Quetiapine fumarate50mg	98	〇	〇	6.9	7.56	3.42	0.452381
14	M	26	Levetiracetam 1000mg Sodium valprorate 1200mg	Levetiracetam 1000mg Sodium valprorate 1200mg	49	〇	〇	14.33	9.19	6.15	0.669206
